# Supplementary material for: GC-IMS-Based Volatile Characteristic Analysis of Hypsizygus marmoreus Dried by Different Methods
Source: Foods. 2024 Apr 25;13(9):1322. doi: 10.3390/foods13091322 (PMC11083298; doi:10.3390/foods13091322)
Supplement: Supplementary file 1 [file foods-13-01322-s001.zip]

Archive with 1 entries (1 files):
- foods-2972609-supplementary.pdf
